# Supplementary material for: Cholesterol-Inulin Conjugates for Efficient SN38 Nuclear Delivery: Nanomedicines for Precision Cancer Therapy
Source: Cancers (Basel). 2022 Oct 4;14(19):4857. doi: 10.3390/cancers14194857 (PMC9563076; doi:10.3390/cancers14194857)
Supplement: Supplementary file 1 [file cancers-14-04857-s001.zip]

Archive with 1 entries (1 files):
- cancers-1897958-supplementary.pdf
